# Supplementary material for: Humic Acid-Derived Porous Carbon as Peroxymonosulfate Activator for Phenol Removal
Source: Molecules. 2026 Mar 13;31(6):975. doi: 10.3390/molecules31060975 (PMC13029321; doi:10.3390/molecules31060975)
Supplement: Supplementary file 1 [file molecules-31-00975-s001.zip]

Archive with 1 entries (1 files):
- molecules-4149836-supplementary.pdf
